# Supplementary material for: Aggravated Gut Microbiota and Metabolomic Imbalances Are Associated with Hypertension Patients Comorbid with Atrial Fibrillation
Source: Biomolecules. 2022 Oct 9;12(10):1445. doi: 10.3390/biom12101445 (PMC9599445; doi:10.3390/biom12101445)
Supplement: Supplementary file 1 [file biomolecules-12-01445-s001.zip]

Archive with 1 entries (1 files):
- biomolecules-1922397-supplementary.pdf
